# Supplementary material for: The Dynamics of Cell-to-Cell Water Transport and the Involvement of Aquaporins in Response to Apoplast Blockage in the Roots of Intact Maize Plants
Source: Cells. 2025 Jun 14;14(12):902. doi: 10.3390/cells14120902 (PMC12190459; doi:10.3390/cells14120902)
Supplement: Supplementary file 1 [file cells-14-00902-s001.zip]

Archive with 1 entries (1 files):
- cells-3645615-supplementary.pdf
